# Supplementary material for: Characterization of aortic aging using 3D multi-parametric MRI-long-term follow-up in a population study
Source: Sci Rep. 2023 Apr 18;13:6285. doi: 10.1038/s41598-023-33219-7 (PMC10111081; doi:10.1038/s41598-023-33219-7)
Supplement: Supplementary file 2 — Supplementary Table 2. [file 41598_2023_33219_MOESM2_ESM.xlsx]

## Sheet: Sheet1
Patient	Age	Sex (1 female, 2 male)	Baseline																					Follow-Up
			AAo Segment Volume [ml]	AA Segment Volume[ml]	DAo Segment Volume[ml]	AAo LNHVolume Systolic[ml]	AAO LNHVolume Early Diastolic[ml]	AAo LNHVolume Diastolic[ml]	AA LNHVolume Systolic[ml]	AA LNHVolume Early Diastolic[ml]	AA LNHVolume Diastolic[ml]	DAo LNHVolume Systolic[ml]	DAo LNHVolume Early Diastolic[ml]	DAo LNHVolume Diastolic[ml]	AAo Relative LNHVolume Systolic	AAo Relative LNHVolume Early Diastolic	AAo Relative LNHVolume Diastolic	AA Relative LNHVolume Systolic	AA Relative LNHVolume Early Diastolic	AA Relative LNHVolume Diastolic	DAo Relative LNHVolume Systolic	DAo Relative LNHVolume Early Diastolic	DAo Relative LNHVolume Diastolic	AAo Segment Volume[ml]	AA Segment Volume[ml]	DAo Segment Volume[ml]	AAo LNHVolume Systolic[ml]	AAO LNHVolume Early Diastolic[ml]	AAo LNHVolume Diastolic[ml]	AA LNHVolume Systolic[ml]	AA LNHVolume Early Diastolic[ml]	AA LNHVolume Diastolic[ml]	DAo LNHVolume Systolic[ml]	DAo LNHVolume Early Diastolic[ml]	DAo LNHVolume Diastolic[ml]	AAo Relative LNHVolume Systolic	AAo Relative LNHVolume Early Diastolic	AAo Relative LNHVolume Diastolic	AA Relative LNHVolume Systolic	AA Relative LNHVolume Early Diastolic	AA Relative LNHVolume Diastolic	DAo Relative LNHVolume Systolic	DAo Relative LNHVolume Early Diastolic	DAo Relative LNHVolume Diastolic
1	59	2	55.712	31.7602	58.2949	22.2729	16.1136	20.6635	8.14619	6.92426	10.1927	15.0406	19.1137	20.2065	0.399786	0.28923	0.370899	0.25649	0.218017	0.320926	0.25801	0.32788	0.346626	70.8163	52.9231	67.1248	23.9328	22.9281	27.026	8.91836	11.2778	15.9966	17.3287	26.2132	23.3684	0.337956	0.323769	0.381636	0.168515	0.213097	0.302261	0.258157	0.390515	0.348133
2	58	1	55.902	16.7916	42.4032	17.1192	16.9092	19.8324	3.3012	4.6956	5.9304	8.2152	14.07	15.246	0.306236	0.302479	0.354771	0.196598	0.27964	0.353177	0.19374	0.331815	0.359548	41.6228	26.6761	34.2284	11.8648	11.6729	14.1113	3.64637	6.05094	9.00867	5.68969	11.3794	11.8309	0.285056	0.280445	0.339029	0.136691	0.22683	0.337706	0.166227	0.332454	0.345646
3	45	2	49.7116	20.4251	47.6949	15.438	15.3089	18.2196	4.32145	7.0236	6.69577	8.74225	14.0174	16.7196	0.310552	0.307954	0.366507	0.211576	0.343872	0.327821	0.183295	0.293897	0.350552	46.9851	24.3844	47.5157	12.7792	11.4245	18.2093	3.7141	7.60883	9.12156	7.04438	13.1405	18.4689	0.271985	0.243152	0.387554	0.152315	0.312037	0.374074	0.148254	0.27655	0.388691
4	50	2	83.5391	26.597	67.0345	26.7777	27.1841	31.9142	7.63141	10.7698	10.1263	15.8498	25.4568	23.0748	0.320541	0.325405	0.382027	0.286927	0.404924	0.38073	0.236443	0.379757	0.344224	79.6218	55.5986	58.6241	26.947	23.0974	27.2857	13.5469	22.0024	20.3203	17.419	21.9459	21.5621	0.338438	0.290089	0.342691	0.243655	0.395736	0.365482	0.297131	0.37435	0.367803
5	64	2	69.3817	24.211	74.5295	20.0819	20.5696	27.1263	5.42959	8.61581	8.91926	19.0523	25.3272	24.5253	0.289441	0.29647	0.390972	0.224261	0.355864	0.368397	0.255635	0.339828	0.329068	57.9016	40.3132	61.3561	12.9373	17.34	20.4332	6.72828	9.03125	14.1678	13.8517	15.7934	20.2977	0.223435	0.299474	0.352895	0.1669	0.224027	0.351442	0.225759	0.257406	0.330819
6	74	2	75.8384	28.248	75.24	27.2536	25.8544	26.9808	8.3248	10.2608	10.12	23.6984	28.864	25.6344	0.359364	0.340914	0.355767	0.294704	0.36324	0.358255	0.314971	0.383626	0.340702	67.1361	36.5653	73.6273	20.309	21.3815	25.5697	8.70387	12.4405	11.9438	20.23	26.5745	25.4343	0.302505	0.31848	0.380864	0.238036	0.340228	0.326644	0.274762	0.360932	0.345446
7	66	2	69.4015	18.8356	54.4602	23.157	22.1735	24.8161	4.15257	6.21892	6.31826	13.6498	18.0408	18.0408	0.333667	0.319496	0.357572	0.220464	0.330169	0.335443	0.250638	0.331266	0.331266	0.688633	0.869258	4.71883	0.203203	0.191914	0.191914	0.304805	0.304805	0.349961	1.77238	1.68207	1.77238	0.295082	0.278689	0.278689	0.350649	0.350649	0.402597	0.375598	0.356459	0.375598
8	72	2	73.7733	33.4505	72.9127	20.7689	27.0211	27.4894	7.04953	13.1625	12.8208	16.7063	26.1352	24.3127	0.281523	0.366272	0.37262	0.210745	0.393492	0.383277	0.229127	0.358445	0.333449	43.5645	18.5818	19.9365	11.131	14.3258	15.5225	3.75926	6.96535	7.45078	2.24652	3.86086	6.77344	0.255507	0.328842	0.35631	0.202309	0.374848	0.400972	0.112684	0.193658	0.339751
9	27	1	26.8115	13.4791	24.4973	7.41691	11.6503	9.4941	2.44973	5.54293	4.06406	2.89	5.93805	9.34734	0.276632	0.434526	0.354105	0.181742	0.411223	0.301508	0.117972	0.242396	0.381567	28.3355	24.0118	26.1793	9.15543	11.0407	9.95695	3.70281	6.52508	5.9832	3.80441	7.225	9.68602	0.323108	0.389641	0.351394	0.154208	0.271744	0.249177	0.145321	0.275981	0.369987
10	67	2	67.4183	23.9328	57.8452	21.246	18.706	27.805	5.09137	8.79418	10.2053	15.1725	21.2009	20.8735	0.315137	0.277461	0.412425	0.212736	0.367453	0.426415	0.262295	0.366511	0.360851	25.4455	45.8562	40.9906	7.76687	11.0971	8.47809	8.96352	18.435	14.9354	14.1226	14.371	14.4048	0.305235	0.436114	0.333185	0.19547	0.402019	0.325702	0.344533	0.350592	0.351418
11	68	1	44.7047	18.8076	41.3518	13.8968	13.5695	15.8724	5.17039	4.92203	5.32844	8.82805	12.7792	15.037	0.310859	0.303535	0.355051	0.27491	0.261705	0.283313	0.213486	0.309036	0.363636	45.6078	28.042	41.4309	14.4952	13.9194	18.706	8.33133	8.94094	9.06512	10.3521	15.9402	15.1273	0.317822	0.305198	0.410149	0.297101	0.318841	0.323269	0.249864	0.384741	0.365123
12	34	2	43.0565	15.0032	36.1814	11.3794	15.6015	15.1951	2.59648	5.44133	4.7527	5.89289	9.33605	12.3502	0.264289	0.362349	0.35291	0.173062	0.362679	0.31678	0.162871	0.258034	0.341342	32.4109	28.8548	34.172	8.80547	10.9504	12.7566	4.39145	8.41035	7.66527	5.03492	9.56184	12.2599	0.271682	0.337861	0.393591	0.152191	0.291471	0.265649	0.147341	0.279815	0.358771
13	36	2	29.7693	16.053	32.2529	8.7716	10.4311	11.1762	3.5109	4.97848	4.96719	6.18641	9.84406	11.4358	0.294653	0.350398	0.375427	0.218706	0.310127	0.309423	0.19181	0.305215	0.354568	29.0919	23.8877	32.6028	7.17984	7.86848	9.74246	4.335	5.93805	8.10555	6.20898	10.3634	10.7359	0.246799	0.27047	0.334886	0.181474	0.248582	0.339319	0.190443	0.317867	0.329294
14	49	1	42.0518	21.9572	49.4009	12.8695	13.4114	15.895	5.79129	7.93621	7.98137	9.82148	14.3032	16.6288	0.30604	0.318926	0.377987	0.263753	0.36144	0.363496	0.198812	0.289534	0.336609	51.3201	31.1465	49.3445	14.3032	15.895	19.3269	6.61539	10.6569	12.4518	10.702	16.2224	18.6157	0.278707	0.309723	0.376595	0.212396	0.342153	0.399783	0.216884	0.328758	0.377259
15	55	1	33.1786	15.3305	37.0055	7.05566	7.19113	10.7133	2.3707	5.03492	5.49777	6.49121	10.3972	12.576	0.212657	0.21674	0.322899	0.154639	0.328424	0.358616	0.175412	0.280964	0.339841	36.5088	17.182	31.9368	7.86848	8.18457	11.3568	2.41586	5.4752	6.69441	6.51379	10.1602	11.5148	0.215523	0.224181	0.31107	0.140604	0.31866	0.389619	0.203959	0.318134	0.360551
16	70	2	70.6357	25.6487	63.1059	23.9667	21.6298	25.073	5.06879	7.46207	8.29746	13.0502	18.8076	22.7475	0.3393	0.306217	0.354962	0.197623	0.290933	0.323504	0.206798	0.298032	0.360465	66.4587	41.3631	50.8911	19.88	19.8236	24.3392	6.20898	10.702	12.5083	11.5374	14.6193	17.1142	0.299134	0.298284	0.366231	0.150109	0.258734	0.302402	0.226708	0.287267	0.336291
17	47	1	25.2311	10.7472	33.314	6.66055	7.17984	8.52324	1.94172	3.87215	3.54477	5.21555	7.51852	11.6955	0.263982	0.284564	0.337808	0.180672	0.360294	0.329832	0.156557	0.225686	0.351067	28.0533	16.7304	35.6847	6.72828	7.43949	9.26832	3.87215	4.91074	5.52035	6.18641	10.8262	12.6212	0.239839	0.265191	0.330382	0.231444	0.293522	0.32996	0.173363	0.303385	0.353686
18	48	1	63.4445	19.4849	44.5805	20.0155	18.6044	21.0202	5.03492	6.41219	7.5298	7.11211	12.3954	15.5902	0.31548	0.293238	0.331317	0.258401	0.329085	0.386443	0.159534	0.278045	0.349709	67.4296	33.2802	33.2689	19.4059	17.1255	23.4925	6.35574	8.19586	11.1084	5.64453	9.77633	11.2213	0.287795	0.253976	0.348401	0.190977	0.246269	0.333786	0.169664	0.293858	0.337292
19	66	2	86.7903	34.0704	65.6459	27.9179	31.4965	29.2161	10.1602	12.7679	11.4132	19.9816	21.9346	21.7766	0.32167	0.362903	0.336629	0.298211	0.374751	0.33499	0.304385	0.334136	0.331728	72.837	48.1817	64.7992	22.2395	23.5377	25.0391	10.7472	17.0352	16.6739	20.7945	22.9958	22.0137	0.305332	0.323156	0.343769	0.223055	0.353561	0.346064	0.320906	0.354878	0.339721
20	64	1	35.3122	18.1641	52.607	9.41508	13.6372	12.2825	3.79312	7.01051	5.99449	10.3295	17.2497	17.5093	0.266624	0.386189	0.347826	0.208825	0.385954	0.330019	0.196352	0.327897	0.332833	36.0911	22.0814	47.2899	9.8102	11.56	12.2938	4.15437	6.62668	8.24102	10.8488	15.8047	16.4595	0.271817	0.3203	0.340632	0.188139	0.300102	0.373211	0.22941	0.334209	0.348054
21	58	1	56.9646	17.2836	48.9945	23.2442	16.7191	19.0108	7.08953	5.54293	6.02836	10.8036	18.1754	18.0625	0.408046	0.2935	0.33373	0.410189	0.320705	0.348792	0.220507	0.370968	0.368664	54.7181	22.2282	50.8008	20.3768	14.8112	13.2308	5.63324	7.16855	5.68969	15.3193	18.435	16.99	0.372395	0.270683	0.241799	0.253428	0.322499	0.255967	0.301556	0.362889	0.334444
22	72	2	64.8444	24.3054	73.1983	23.4474	22.0475	23.0748	6.93148	10.1037	8.70387	16.2337	27.2066	25.4907	0.361595	0.340007	0.35585	0.285183	0.415699	0.358105	0.221777	0.371684	0.348242	71.0421	46.1948	65.2734	24.9827	22.9168	25.2311	12.7228	17.1707	16.6062	17.2497	23.8989	22.0814	0.351661	0.322581	0.355157	0.275415	0.371701	0.359482	0.264268	0.366136	0.338291
23	23	1	26.439	17.5884	23.4587	8.38777	7.71043	9.64086	3.69152	5.00105	5.32844	4.16566	6.15254	8.30875	0.31725	0.291631	0.364646	0.209884	0.284339	0.302953	0.177575	0.262271	0.354187	28.2904	19.6768	21.9346	8.28617	6.88633	8.98609	2.95773	4.34629	4.88816	3.52219	5.11395	8.10555	0.292897	0.243416	0.317638	0.150316	0.220884	0.248422	0.160576	0.233145	0.369532
24	71	1	53.3408	34.8155	64.4493	16.9675	14.0097	18.943	6.62668	11.5713	12.5309	14.3936	17.1707	22.4652	0.318095	0.262646	0.355132	0.190337	0.332361	0.359922	0.223332	0.266421	0.348572	56.5808	27.3873	56.1292	17.5658	13.2082	21.3138	5.14781	7.56367	9.66344	12.2938	16.053	20.3316	0.310455	0.23344	0.376696	0.187964	0.276175	0.352844	0.219027	0.286002	0.362228
25	59	1	40.8777	22.9055	41.6905	13.7952	11.9664	14.4726	5.71227	8.21844	8.61355	9.73117	15.1612	13.942	0.337476	0.292737	0.354046	0.249384	0.358797	0.376047	0.233415	0.363661	0.334416	53.2957	28.1323	46.9173	16.1546	13.6598	18.6495	5.66711	7.6427	9.68602	10.1489	15.6354	16.9449	0.303114	0.256302	0.349926	0.201445	0.271669	0.344302	0.216314	0.333253	0.361165
26	69	1	44.0951	22.3636	42.6952	15.0257	12.8695	13.7501	4.65109	7.04437	8.16199	8.64742	14.371	14.958	0.340758	0.291859	0.311828	0.207976	0.314992	0.364967	0.202538	0.336594	0.350344	52.2684	31.9029	46.0707	14.0887	20.5235	18.8866	8.26359	12.147	10.3408	12.2373	17.6561	16.6627	0.269546	0.392657	0.361339	0.259023	0.38075	0.324133	0.265621	0.383239	0.361676
27	58	2	53.4311	30.5595	64.6525	17.3964	17.3174	19.3946	7.06695	10.2843	10.6569	14.6984	21.517	22.1153	0.325586	0.324107	0.362983	0.231252	0.336535	0.348726	0.227344	0.332809	0.342064	69.281	51.8055	73.616	22.6459	20.58	22.2169	12.0567	13.3437	17.5884	19.1688	25.3891	27.0938	0.32687	0.297051	0.320678	0.23273	0.257572	0.339508	0.26039	0.344886	0.368042
28	73	2	65.9841	32.6019	56.4864	23.8601	20.0318	24.2137	9.3636	11.2778	12.119	10.0586	18.398	19.41	0.361604	0.303585	0.366962	0.28721	0.345924	0.371728	0.17807	0.325707	0.343622	26.8454	35.0413	41.047	8.4668	6.86375	9.00867	7.47336	11.3455	13.7388	7.59754	14.4726	14.9129	0.315391	0.255677	0.335576	0.213273	0.323776	0.392075	0.185094	0.352585	0.363311
29	72	1	49.5816	16.324	36.7346	18.4576	15.6805	18.356	3.99633	6.07352	5.63324	7.95879	13.7952	12.9711	0.372268	0.316257	0.370219	0.244813	0.372061	0.34509	0.216656	0.375538	0.353104	45.9352	30.1192	35.6847	17.4303	11.5036	15.2741	6.26543	10.2279	10.5666	8.00395	12.9147	12.4293	0.379454	0.25043	0.332514	0.208021	0.33958	0.350825	0.224296	0.361911	0.348307
30	51	1	46.7932	22.1943	38.5296	14.6419	14.0097	15.5902	3.73668	5.84773	7.71043	5.75742	11.2439	13.8517	0.312907	0.299397	0.333172	0.168362	0.263479	0.347406	0.149429	0.291825	0.359508	45.5175	24.2828	32.9754	15.0935	11.5826	14.9129	3.5109	5.8816	7.76688	6.72828	10.0924	12.2938	0.331597	0.254464	0.327629	0.144584	0.242213	0.319851	0.20404	0.30606	0.372818
31	74	1	37.1636	22.9281	45.8449	11.2891	11.3681	14.021	6.45734	8.94094	7.71043	12.8808	17.9383	15.5337	0.303767	0.305893	0.377278	0.281635	0.389956	0.336288	0.280965	0.391283	0.338833	44.8966	46.1948	53.0699	11.6729	12.1132	17.1932	7.93621	15.3983	15.6354	15.1499	20.2187	18.7286	0.259995	0.269801	0.382952	0.171799	0.333333	0.338465	0.285471	0.380983	0.352904
32	52	2	45.303	32.219	47.1883	13.7614	13.6033	16.9336	6.55895	9.62957	11.2665	10.115	13.9081	15.9514	0.303763	0.300274	0.373785	0.203574	0.298879	0.349685	0.214354	0.294737	0.338038	65.3298	47.764	52.1103	18.2544	18.0286	23.1652	8.33133	15.6015	17.0126	12.0229	17.848	17.6109	0.279419	0.275963	0.354588	0.174427	0.326637	0.356181	0.230719	0.342504	0.337955
33	65	2	51.5459	26.0326	43.3613	17.5996	14.45	18.0625	9.97953	9.5957	8.59098	10.8827	17.2723	15.2289	0.341437	0.280333	0.350416	0.383348	0.368604	0.330009	0.250976	0.398334	0.351211	58.9289	37.3442	39.2972	16.9675	15.7257	19.7559	11.1084	12.2599	11.6277	10.3069	15.2854	14.1904	0.287931	0.266858	0.335249	0.297461	0.328295	0.311366	0.262281	0.388969	0.361103
34	65	1	26.2019	17.2045	56.0728	7.19113	9.86664	9.20059	3.3077	6.2993	6.18641	14.021	18.9995	20.9977	0.274451	0.376562	0.351142	0.192257	0.366142	0.35958	0.25005	0.338836	0.374472	43.429	19.8687	71.2904	10.5214	12.7002	15.4547	3.12707	6.12996	7.20242	16.6401	24.0796	26.3938	0.242267	0.292436	0.355862	0.157386	0.308523	0.3625	0.233413	0.337767	0.37023
35	76	1	33.6753	13.8855	44.874	9.67473	11.2665	12.2261	2.11105	4.00762	5.10266	9.65215	12.3164	15.8837	0.287295	0.334563	0.363057	0.152033	0.288618	0.36748	0.215094	0.274465	0.353962	41.0922	21.1896	45.0546	13.4679	12.5196	13.5356	3.92859	5.68969	7.81203	8.85062	12.655	16.1998	0.327747	0.30467	0.329396	0.185402	0.268514	0.368673	0.196442	0.280882	0.359559
36	67	1	40.4826	15.8724	60.6561	14.3371	13.4904	14.8903	4.10922	6.75086	6.10738	13.0614	22.6007	22.0588	0.354155	0.33324	0.367819	0.25889	0.42532	0.38478	0.215336	0.372604	0.36367	54.1875	22.7362	63.5913	17.2497	18.3221	19.5865	4.86559	8.29746	8.51195	16.8094	24.1247	20.8283	0.318333	0.338125	0.361458	0.214002	0.364945	0.374379	0.264335	0.379372	0.327534
37	51	1	35.8992	17.2497	25.4343	11.7519	11.0181	13.6033	5.10266	4.50434	5.09137	4.16566	6.24285	8.55711	0.327358	0.306918	0.378931	0.295812	0.261126	0.295157	0.163782	0.245451	0.33644	25.7391	32.14	23.1877	7.67656	10.4198	9.73117	6.69441	9.41508	9.44895	3.82699	7.36047	8.2523	0.298246	0.404825	0.37807	0.208289	0.29294	0.293994	0.165044	0.317429	0.355891
38	46	2	46.0029	21.5847	41.2841	14.0097	14.6984	15.6128	4.58336	6.98793	6.84117	9.93438	13.7275	14.2016	0.30454	0.319509	0.339387	0.212343	0.323745	0.316946	0.240634	0.332513	0.343998	50.1573	32.0384	49.9315	15.5112	15.8724	17.498	5.43004	9.33605	9.47152	11.8535	18.8076	18.8076	0.309251	0.316453	0.348863	0.169486	0.291402	0.295631	0.237395	0.376667	0.376667
39	49	1	38.6537	13.434	35.2445	11.2665	10.8262	13.6711	3.01418	3.64637	5.03492	5.44133	9.66344	12.7115	0.291472	0.280082	0.35368	0.22437	0.271429	0.37479	0.154388	0.274183	0.360666	49.4687	24.644	32.648	12.4405	13.2534	18.2657	4.26727	5.93805	8.03781	6.25414	11.1197	12.6663	0.251483	0.267914	0.369238	0.173156	0.240953	0.326157	0.191563	0.340595	0.387967
40	63	1	30.9433	20.0042	34.9058	8.72645	8.06039	11.3455	5.01234	6.61539	7.60883	7.8459	11.6164	12.6099	0.282014	0.260489	0.366655	0.250564	0.3307	0.380361	0.224774	0.332794	0.361255	27.884	26.947	28.821	6.84117	6.57023	9.23445	5.2607	8.71516	9.8102	5.22684	9.38121	10.3746	0.245344	0.235628	0.331174	0.195224	0.323419	0.364055	0.181355	0.325499	0.359969
41	68	2	45.2466	29.1822	52.2119	12.7228	11.6164	15.3193	6.63797	10.2505	10.702	13.0163	16.99	17.9835	0.281188	0.256737	0.338573	0.227466	0.351257	0.366731	0.249297	0.325405	0.344432	57.2243	41.2841	61.2206	17.4303	13.6823	19.4398	6.77344	13.513	14.5516	15.308	23.0974	21.8669	0.304597	0.2391	0.339712	0.164069	0.327317	0.352475	0.250046	0.377282	0.357182
42	28	2	38.7215	21.1218	30.774	12.0567	14.6532	14.2468	5.89289	6.47992	7.68785	6.53637	9.35863	10.6343	0.31137	0.378426	0.36793	0.278995	0.306788	0.363976	0.212399	0.304109	0.345561	52.2006	38.4844	35.2557	14.4952	16.2788	20.2413	6.68312	9.66344	12.5083	5.87031	11.8309	13.5695	0.277682	0.311851	0.38776	0.173658	0.2511	0.325022	0.166507	0.335575	0.384886
43	76	2	52.2909	17.7351	62.4624	16.5159	18.1641	18.864	4.5382	6.47992	6.01707	18.4463	22.691	21.325	0.315846	0.347366	0.360751	0.255888	0.365372	0.339274	0.295319	0.363275	0.341406	53.5102	34.7026	55.0116	14.0775	13.6936	18.435	6.24285	9.8102	10.0586	14.3936	19.7107	18.6157	0.26308	0.255907	0.344515	0.179896	0.282694	0.28985	0.261646	0.358301	0.338395
44	33	1	17.261	11.1649	22.0475	6.77344	6.51379	6.11867	4.15437	3.58992	3.5109	4.44789	5.29457	7.07824	0.392413	0.377371	0.35448	0.372093	0.321537	0.314459	0.201741	0.240143	0.321045	20.0494	17.4077	16.99	6.18641	6.15254	6.26543	4.36887	4.22211	5.38488	2.77711	3.8157	5.53164	0.308559	0.306869	0.3125	0.250973	0.242542	0.309339	0.163455	0.224585	0.325581
45	48	2	45.7997	22.9845	44.5579	16.0418	18.0738	16.2337	6.47992	8.98609	8.33133	10.465	15.8273	15.7482	0.350259	0.394627	0.354449	0.281925	0.390963	0.362475	0.234862	0.355206	0.353433	48.8026	33.1221	45.145	14.2242	14.9693	16.482	6.78473	11.5487	11.21	9.93437	17.1255	17.3287	0.291464	0.306731	0.337728	0.20484	0.348671	0.338446	0.220055	0.379345	0.383846
46	55	2	42.3227	20.1623	40.9229	17.2045	15.545	14.7887	6.44605	9.42637	7.08953	7.28145	11.4245	13.9871	0.406508	0.367298	0.349427	0.319709	0.467525	0.351624	0.177931	0.279172	0.341793	40.0988	36.6443	46.1948	12.2148	13.6823	14.9241	7.51852	12.8695	12.5196	8.03781	14.3936	16.9788	0.304617	0.341216	0.372185	0.205176	0.351201	0.341651	0.173998	0.311584	0.367546
47	63	2	36.5201	22.3862	55.2374	10.9278	12.3615	14.1113	4.5382	8.47809	8.54582	10.3408	17.0465	19.5752	0.299227	0.338485	0.386399	0.202723	0.378719	0.381745	0.187206	0.308604	0.354384	46.9512	27.7146	35.3686	11.8874	14.4839	19.2817	4.01891	8.45551	10.9843	3.72539	8.4668	12.5421	0.253186	0.308488	0.410676	0.14501	0.305092	0.396334	0.10533	0.239387	0.354612
48	63	1	26.9357	19.9816	31.6884	9.22316	7.58625	10.0473	4.80914	4.83172	6.98793	7.20242	10.4537	11.7632	0.342414	0.281643	0.373009	0.240678	0.241808	0.349718	0.227289	0.32989	0.371215	32.6028	30.7627	38.4957	8.53453	8.33133	10.623	4.82043	8.5684	11.131	8.1507	12.4744	14.7548	0.261773	0.25554	0.325831	0.156697	0.278532	0.361835	0.21173	0.324047	0.383284
49	48	1	28.5387	19.0446	32.9189	6.77344	11.5939	10.1263	3.45445	6.15254	7.24758	4.93332	9.15543	11.7293	0.237342	0.40625	0.354826	0.181387	0.323059	0.380557	0.149863	0.278121	0.35631	43.3387	24.5763	36.9039	10.6456	16.5611	16.403	4.27855	7.27016	7.83461	6.1977	11.7858	13.5017	0.245637	0.382131	0.378484	0.174093	0.29582	0.318787	0.167941	0.319364	0.365861
50	57	1	33.7669	15.7823	35.9438	11.5805	9.59344	12.112	3.08813	5.11313	5.83453	6.59391	10.9097	12.922	0.342954	0.284108	0.358696	0.19567	0.323978	0.369687	0.183451	0.303521	0.359507	39.4891	21.1331	35.6734	11.1197	9.50539	13.0727	3.83828	4.44789	8.54582	7.38305	10.2279	12.2261	0.281589	0.240709	0.331046	0.181624	0.21047	0.40438	0.206962	0.286709	0.342722
51	79	2	49.3924	25.2063	80.2968	14.9048	17.0198	16.7461	5.20051	9.54256	9.0449	18.2391	27.8314	26.2638	0.301763	0.344584	0.339043	0.206318	0.378578	0.358835	0.227146	0.346607	0.327084	60.9835	41.7357	53.3973	17.8706	18.6382	21.517	7.56367	12.7002	13.6823	14.8451	19.5414	18.3221	0.29304	0.305628	0.352832	0.181228	0.304301	0.327833	0.278013	0.365962	0.343129
52	25	2	27.1389	19.2253	22.3636	7.20242	10.036	9.58441	3.73668	7.225	6.63797	2.63035	5.59938	7.99266	0.265391	0.3698	0.353161	0.194363	0.375807	0.345273	0.117617	0.250379	0.357395	28.3017	42.2888	20.4671	7.1234	9.6973	9.94566	4.09793	11.1536	12.6099	2.93516	4.88816	7.41691	0.251695	0.342641	0.351416	0.0969034	0.263748	0.298185	0.143409	0.238831	0.362383
53	42	2	66.12	30.424	43.6548	22.4878	18.4463	21.517	9.47152	11.9551	10.6004	7.87977	14.4274	14.958	0.340106	0.278982	0.325423	0.311317	0.39295	0.348423	0.180502	0.330489	0.342643	81.27	41.2277	47.7753	26.518	30.0176	24.7118	11.5713	15.5112	14.9129	11.0633	17.9496	16.5611	0.326295	0.369357	0.30407	0.280668	0.376232	0.36172	0.231569	0.375709	0.346645
54	52	1	16.5836	9.48281	18.5141	5.37359	6.35574	6.26543	2.92387	2.51746	3.49961	2.96902	4.59465	6.64926	0.32403	0.383254	0.377808	0.308333	0.265476	0.369048	0.160366	0.248171	0.359146	28.9	16.6062	20.7267	9.88922	10.7246	11.4358	3.69152	4.66238	5.55422	3.52219	5.39617	7.15727	0.342187	0.371094	0.395703	0.222298	0.280761	0.334466	0.169935	0.260349	0.345316
55	65	1	43.9483	18.4802	43.9145	12.7002	14.3032	15.0145	3.25125	7.68785	6.2993	8.19586	13.4227	15.4999	0.28898	0.325456	0.341639	0.175932	0.416005	0.340867	0.186632	0.305656	0.352956	53.7021	24.2941	47.9559	17.4303	14.0775	18.8979	4.04148	7.7443	8.11684	7.28145	14.1339	17.8029	0.324574	0.26214	0.351902	0.166357	0.318773	0.334108	0.151836	0.294727	0.371234
56	51	1	27.2405	17.6109	37.6152	8.79418	8.39906	10.2505	3.80441	4.07535	5.22684	7.03309	9.47152	13.2872	0.322835	0.30833	0.376295	0.216026	0.23141	0.296795	0.186975	0.251801	0.353241	28.3355	21.167	39.1392	9.41508	7.75559	9.06512	4.1318	4.45918	5.72355	6.81859	11.0068	13.6372	0.332271	0.273705	0.31992	0.1952	0.210667	0.2704	0.174214	0.281223	0.348428
57	53	1	27.5002	11.5939	29.9838	8.50066	7.33789	10.5327	2.21266	3.4093	4.88816	6.37832	9.20059	10.8939	0.309113	0.266831	0.383005	0.190847	0.29406	0.421616	0.212726	0.306852	0.363328	32.1513	19.2817	31.0675	9.01996	7.16855	11.7068	2.9916	5.46391	6.45734	4.83172	9.90051	11.5487	0.280548	0.222963	0.364115	0.155152	0.283372	0.334895	0.155523	0.318677	0.37173
58	38	2	37.062	17.4868	30.5256	11.1084	12.068	13.5807	3.36414	6.1977	6.18641	5.04621	9.13285	11.8761	0.299726	0.325617	0.366433	0.192382	0.354422	0.353777	0.165311	0.299186	0.389053	41.3067	26.9018	29.4419	11.6052	14.1565	12.8131	4.82043	5.64453	8.61355	5.08008	9.4941	11.1536	0.280951	0.342717	0.310194	0.179186	0.20982	0.320185	0.172546	0.322469	0.378834
59	53	1	31.2143	13.1856	26.7889	10.8488	8.71516	10.6343	4.10922	4.91074	5.5768	6.36703	9.15543	9.99082	0.347559	0.279204	0.340687	0.311644	0.372432	0.422945	0.237674	0.341761	0.372946	35.0864	21.0089	27.1276	9.8102	7.65398	11.8761	4.42531	5.75742	8.3652	6.54766	9.79891	9.84406	0.279601	0.218147	0.338481	0.210639	0.274046	0.398173	0.241365	0.361215	0.36288
60	65	1	33.5963	23.707	41.7357	12.5647	8.61355	12.655	5.54293	7.16855	8.95223	9.48281	14.2468	15.7821	0.373992	0.256384	0.37668	0.23381	0.302381	0.377619	0.227211	0.341358	0.378144	44.4337	35.9895	46.6464	14.2242	13.0502	15.7144	7.65398	8.8732	13.0953	10.623	15.7934	16.482	0.320122	0.293699	0.353659	0.212673	0.24655	0.363864	0.227735	0.338577	0.35334
61	41	2	28.2114	30.5934	33.3027	8.43293	11.2778	10.2392	6.27672	9.07641	10.973	5.76871	8.00395	11.9551	0.29892	0.39976	0.362945	0.205166	0.296679	0.358672	0.17322	0.240339	0.358983	41.2954	40.0536	41.2841	10.623	17.0239	14.7887	5.90418	10.7246	14.0436	6.76215	10.7472	15.0596	0.257244	0.412247	0.358119	0.147407	0.267756	0.35062	0.163795	0.260323	0.36478
62	37	1	49.2316	20.7719	35.4477	19.3156	15.5225	16.3579	5.74613	6.1977	7.38305	6.45734	12.3502	12.6099	0.392341	0.315295	0.332263	0.27663	0.29837	0.355435	0.182166	0.348408	0.355732	62.0221	23.4474	34.6574	22.2395	18.1077	20.9864	5.30586	7.06695	8.4668	5.87031	12.6325	12.3502	0.358573	0.291955	0.338369	0.226288	0.301396	0.361098	0.169381	0.364495	0.356352
63	33	1	20.8735	14.9016	18.6721	7.14598	8.03781	7.76688	2.49488	5.28328	5.22684	2.11105	4.88816	6.93148	0.342347	0.385073	0.372093	0.167424	0.354545	0.350758	0.113059	0.26179	0.371221	24.8585	19.7107	18.9656	7.55238	9.67473	8.74902	3.60121	6.23156	5.41875	2.43844	4.69625	7.0218	0.303815	0.389192	0.351953	0.182703	0.316151	0.274914	0.128571	0.247619	0.370238
64	61	2	32.2303	42.6839	50.5637	10.2279	10.0247	11.8535	11.4584	14.1904	14.6532	12.3615	17.1368	18.1641	0.317338	0.311033	0.367776	0.268448	0.332452	0.343295	0.244474	0.338915	0.359232	39.3198	37.1184	52.4716	12.418	10.6004	14.5064	8.38777	10.5891	13.5017	12.5083	18.4802	18.2093	0.31582	0.269595	0.368935	0.225973	0.28528	0.363747	0.238382	0.352194	0.347031
65	55	1	26.0213	11.6616	37.4458	8.21844	8.71516	8.98609	2.38199	3.78184	4.42531	9.04254	12.4518	13.1292	0.315835	0.334924	0.345336	0.204259	0.324298	0.379477	0.241483	0.332529	0.350618	45.6643	31.0336	43.2032	15.0483	13.4227	15.9063	3.95117	6.62668	10.5553	9.38121	14.3258	15.9627	0.329543	0.293943	0.348331	0.127319	0.213532	0.340124	0.217141	0.331591	0.36948
66	63	1	33.1334	23.7409	37.9313	8.94094	9.20059	11.402	5.13652	8.41035	7.90234	7.5298	12.5421	12.1132	0.269847	0.277683	0.344123	0.216358	0.354256	0.332858	0.198512	0.330655	0.319345	44.4676	40.6632	37.491	12.1922	11.0181	15.7934	5.97191	11.1988	13.6485	7.6427	13.2308	12.7454	0.274181	0.247779	0.355166	0.146863	0.275403	0.335647	0.203854	0.352906	0.339958
67	47	1	29.0468	14.2694	29.9725	9.46023	10.0134	10.6682	3.08191	5.43004	4.89945	4.6398	7.81203	10.5214	0.32569	0.344734	0.367276	0.215981	0.380538	0.343354	0.154802	0.26064	0.351036	42.7291	17.3964	29.6112	11.8084	12.7228	15.1838	2.5852	5.59937	5.22684	4.79785	8.62484	11.3455	0.276354	0.297754	0.35535	0.148605	0.321869	0.300454	0.162028	0.29127	0.383149
68	49	1	30.8869	21.5508	29.5209	10.2843	8.53453	10.2956	3.73668	7.38305	8.0491	4.77527	7.23629	10.6343	0.332968	0.276316	0.333333	0.173389	0.342588	0.373494	0.161759	0.245124	0.360229	40.7309	20.7606	30.4353	12.655	8.70387	13.434	3.31898	6.62668	7.99266	6.23156	8.44422	10.5101	0.310698	0.213692	0.329823	0.159869	0.319195	0.384992	0.204748	0.277448	0.345326
69	70	2	45.7222	31.2471	78.2373	15.3843	13.7812	16.8437	9.49854	12.585	11.3528	21.6528	27.7419	27.3831	0.336473	0.301413	0.368394	0.303982	0.402757	0.363323	0.276758	0.354587	0.35	63.0607	58.9289	70.218	21.4718	17.8593	21.5847	13.2646	19.1688	21.088	21.0089	23.7296	23.4474	0.340494	0.283208	0.342284	0.225096	0.325287	0.357854	0.299196	0.337942	0.333923
70	53	1	35.3573	19.1237	37.4797	10.9955	11.2326	12.0567	4.32371	7.8459	6.05094	8.45551	13.434	13.863	0.310983	0.317688	0.340996	0.226092	0.410272	0.316411	0.225602	0.358434	0.36988	44.4789	21.8782	48.9155	13.434	12.6889	15.3193	4.65109	7.86848	7.25887	10.9504	17.3852	17.927	0.30203	0.285279	0.344416	0.21259	0.359649	0.331785	0.223863	0.355412	0.36649
71	58	2	22.8378	24.5537	43.0678	6.23156	6.59281	8.62484	4.92203	8.73773	7.55238	9.30219	13.2082	15.1838	0.272862	0.28868	0.377657	0.20046	0.355862	0.307586	0.21599	0.306684	0.352556	29.8596	24.9601	47.2221	7.29273	8.57969	11.0859	3.86086	6.76215	7.45078	10.8488	13.6372	17.6448	0.244234	0.287335	0.371267	0.154681	0.270918	0.298507	0.229739	0.288788	0.373655
72	34	1	25.4455	13.1969	23.3345	7.60883	8.10555	8.39906	3.18352	4.05277	4.01891	2.91258	4.96719	7.99266	0.299024	0.318545	0.33008	0.241232	0.3071	0.304534	0.124819	0.212869	0.342525	31.8916	19.8913	27.026	9.21188	8.02652	11.3342	3.48832	5.03492	5.37359	3.73668	6.84117	9.41508	0.28885	0.251681	0.355398	0.175369	0.253121	0.270148	0.138262	0.253133	0.348371
73	42	1	21.2799	17.6674	25.8068	6.23156	6.6041	7.47336	4.05277	5.53164	6.20898	3.90602	5.87031	9.64086	0.292838	0.310345	0.351194	0.229393	0.313099	0.351438	0.151356	0.227472	0.373578	35.1993	23.2555	27.455	10.8149	10.7359	12.3728	4.41402	6.94277	7.10082	3.80441	6.55895	9.82148	0.307248	0.305003	0.351507	0.189806	0.298544	0.30534	0.138569	0.238898	0.35773
74	44	2	34.1946	31.0223	38.4393	12.3502	10.544	12.4293	7.15727	11.8874	10.6569	6.89762	11.56	13.4114	0.361175	0.308353	0.363486	0.230713	0.383188	0.343523	0.179442	0.300734	0.348899	43.6435	36.5201	44.4225	11.1988	14.6193	15.5563	6.16383	9.77633	10.6117	9.12156	13.3775	16.1998	0.256596	0.334972	0.356441	0.168779	0.267697	0.290572	0.205337	0.301144	0.364676
75	70	1	46.1158	25.6939	56.4453	12.7905	11.4358	15.1386	5.62195	8.16199	8.74902	14.2242	19.6091	19.6091	0.277356	0.24798	0.328274	0.218805	0.317663	0.34051	0.252	0.3474	0.3474	49.5364	37.6716	58.5677	12.1922	11.7293	16.5046	5.59937	10.5101	12.5421	15.1273	22.4427	20.8057	0.246126	0.236782	0.333181	0.148636	0.278993	0.332934	0.258288	0.383192	0.355243
76	30	2	24.9827	18.2093	23.9893	6.09609	9.43766	8.78289	3.84957	6.15254	6.52508	4.4366	6.10738	9.03125	0.244013	0.377768	0.351559	0.211407	0.33788	0.358338	0.184941	0.254588	0.376471	36.3395	30.774	23.4925	7.83461	9.23445	13.3324	5.02363	7.11211	9.31348	3.52219	6.95406	8.53453	0.215595	0.254116	0.366884	0.163243	0.231108	0.302641	0.149928	0.296012	0.363287
77	34	2	37.4571	18.8414	30.6837	13.2759	12.6325	12.9598	5.06879	7.03309	7.21371	5.06879	9.31348	11.3342	0.35443	0.337251	0.345992	0.269023	0.373277	0.382864	0.165195	0.303532	0.369389	58.8612	33.8107	34.7139	17.4755	19.5978	18.5028	6.87504	10.544	11.1875	6.1977	11.2213	13.163	0.296893	0.33295	0.314346	0.203339	0.311853	0.330885	0.178537	0.323252	0.379187
78	37	2	34.4768	22.3185	36.2266	9.24574	7.51852	10.2843	5.32844	4.56078	8.72645	5.1591	8.54582	12.2599	0.268173	0.218075	0.298297	0.238746	0.20435	0.390996	0.142412	0.235899	0.338423	31.361	39.6585	26.0664	7.25887	6.82988	11.3004	6.1977	7.08953	12.5873	4.4366	6.4009	10.8262	0.231461	0.217783	0.360331	0.156277	0.178765	0.317393	0.170204	0.245561	0.415331
79	28	2	45.8223	19.7784	32.6028	15.1951	14.7096	16.0869	4.62852	5.37359	7.08953	5.50906	7.91363	13.0727	0.331609	0.321015	0.351072	0.234018	0.271689	0.358447	0.168975	0.242729	0.40097	61.0287	29.2951	37.141	17.261	16.1321	19.8123	5.74613	9.8102	8.69258	5.81387	9.40379	14.6306	0.282834	0.264336	0.324639	0.196146	0.334875	0.296724	0.156535	0.253191	0.393921
80	27	2	20.5122	16.3014	28.0985	8.34262	8.62484	7.4282	5.64453	8.16199	5.4752	5.23813	10.0134	9.88922	0.406714	0.420473	0.362135	0.34626	0.500693	0.335873	0.18642	0.356368	0.351949	32.6254	20.0494	26.8115	10.8036	13.5469	12.4744	4.26727	7.69914	5.81387	5.03492	9.82148	8.89578	0.331142	0.415225	0.382353	0.212838	0.384009	0.289977	0.187789	0.366316	0.331789
